# Supplementary material for: The Impact of Enterprise Management Elements on College Students’ Entrepreneurial Behavior by Complex Adaptive System Theory
Source: Front Psychol. 2022 Mar 8;12:769481. doi: 10.3389/fpsyg.2021.769481 (PMC8958041; doi:10.3389/fpsyg.2021.769481)
Supplement: Supplementary file 1 [file Table_1.XLSX]

## Sheet: Data summary
Figure 4&5					Figure 6			Figure 7&8							Figure 9			Figure 10					Figure 11			Figure 12					Figure 13
	Experimental group		Control group		p				Experimental group			Control group			p				Experimental group		Control group		p				Experimental group		Control group		p
	MEAN	SD	MEAN	SD				MEAN	pre-test	post-test	delayed test	pre-test	post-test	delayed test					MEAN	SD	MEAN	SD					MEAN	SD	MEAN	SD
pre-test	3.79	1.139	3.74	2.479	0.27			solve the problem	0.79	0.89	0.83	0.73	0.69	0.67	0.021			pre-test	36.1	3.48	36.3	3.709	0.37			pre-test	38.6	2.43	38.1	3.319	0.31
post-test	1.3	3.229	3.09	2.281	0.026			remorse	0.43	0.3	0.33	0.41	0.47	0.51	0.053			post-test	26.9	2.121	35.1	3.235	0.009			post-test	23	3.251	37	2.181	0.004
delayed test	1.98	3.351	3.28	3.917	0.003			seek help	0.59	0.69	0.7	0.6	0.57	0.61	0.232			delayed test	28.9	4.375	35.9	5.2	0			delayed test	25.1	5.172	29.5	3.537	0.031
								fantasy	0.58	0.58	0.53	0.58	0.58	0.56	0.57
								shrink away	0.71	0.5	0.62	0.71	0.52	0.55	0.67
								rationalization	0.69	0.61	0.62	0.6	0.7	0.73	0.31

## Sheet: Raw data
	Experimental group			Control group				Experimental group																		Control group
student	pre-test score	post-test score	delayed core	pre-test score	post-test score	delayed score		pre-test						post-test						delayed-test						pre-test						post-test						delayed-test
1	3.9	1	2.1	4.8	3.7	3.9		solve the problem	remorse	seek help	fantasy	shrink away	rationalization	solve the problem	remorse	seek help	fantasy	shrink away	rationalization	solve the problem	remorse	seek help	fantasy	shrink away	rationalization	solve the problem	remorse	seek help	fantasy	shrink away	rationalization	solve the problem	remorse	seek help	fantasy	shrink away	rationalization	solve the problem	remorse	seek help	fantasy	shrink away	rationalization
2	3.7	1.2	1.9	4.2	2.7	2.4	1	0.2	0.1	0.3	0.86	0.19	1.05	0.5	0.08	0.19	0.07	0.02	0.09	0.13	0.62	0.18	0.11	0.16	0.21	0.34	0.07	0.19	0.2	0.32	0.19	0.32	0.18	0.81	0.19	0.16	0.36	0.19	0.17	0.29	0.19	0.19	0.15
3	4.1	1	2.4	4.4	4.1	3.8	2	0.7	0.23	0.03	0.34	0.45	0.38	0.87	0.32	0.65	0.02	0.05	0.3	0.24	0.66	0.42	0.31	0.53	0.67	0.72	0.03	0.57	0.47	0.76	0.43	0.72	0.24	0.23	0.46	0.52	0.72	0.58	0.36	0.56	0.24	0.57	0.24
4	4	0.9	3	4.9	5	3.8	3	0.3	0.13	0.02	0.35	0.32	0.29	0.43	0.18	0.28	0.04	0.45	0.2	0.35	0.72	0.27	0.26	0.27	0.17	0.83	0.16	0.42	0.42	0.26	0.22	0.37	0.15	0.09	0.53	0.13	0.57	0.36	0.21	0.34	0.13	0.23	0.16
5	5	2	2.08	4.5	5	5	4	0.6	1.5	0.07	0.77	0.76	0.58	0.87	0.16	0.36	0.21	0.01	0.12	0.32	0.93	0.57	0.27	0.22	0.21	0.99	0.03	0.36	0.33	0.24	0.73	0.42	0.18	0.12	0.33	0.17	0.22	0.22	0.19	0.41	0.18	0.19	0.23
6	3	1.8	2	4.9	2	3	5	1.1	0.18	1.2	0.27	0.37	0.35	0.98	0.32	0.9	0.17	0.78	0.42	0.42	0.74	0.82	0.29	0.68	0.89	0.89	0.21	0.78	0.69	0.92	0.98	0.46	0.29	0.13	0.82	0.29	0.18	0.79	0.22	0.37	0.27	0.28	0.67
7	4.7	1.7	2.6	4.5	4.7	3.6	6	2	0.02	0.05	0.86	0.12	0.28	0.99	0.21	0.98	0.12	0.03	0.99	0.67	0.9	0.97	0.96	0.21	0.62	0.92	0.22	0.54	0.53	0.78	0.75	0.72	0.35	0.22	0.68	0.35	0.73	0.45	0.17	0.79	0.58	0.25	0.58
8	4.9	1	1.7	4.4	4.9	2.4	7	0.4	0.05	0.02	0.46	0.33	0.38	0.97	0.21	0.67	0.11	0.09	0.78	0.62	0.92	0.37	0.63	0.53	0.16	0.78	0.09	0.27	0.38	0.32	0.47	0.78	0.12	0.23	0.64	0.15	0.57	0.32	0.21	0.22	0.33	0.56	0.23
9	3.1	1.1	2.3	3.9	3.1	2.9	8	0.7	0.03	0.4	0.23	0.21	0.45	0.79	0.2	0.76	0.21	0.01	0.98	0.17	0.49	0.26	0.82	0.27	0.27	0.82	0.04	0.32	0.27	0.43	0.62	0.62	0.39	0.21	0.43	0.11	0.36	0.6	0.22	0.52	0.43	1	0.27
10	2.3	2.1	2.1	4.5	2.3	1.4	9	0.9	0.02	0.07	0.47	0.67	0.63	1.67	0.3	0.78	0.19	0.78	0.27	0.8	0.91	0.63	0.89	0.29	0.37	0.99	0.12	0.72	0.22	0.44	0.53	0.73	0.64	0.25	0.92	0.29	0.27	0.66	0.32	0.82	0.28	0.92	0.37
11	2.9	1.5	2.9	4.8	2.9	3.9	10	0.4	0.07	0.38	0.32	0.33	0.28	1.46	0.1	0.54	0.04	0.08	0.42	0.3	0.82	0.28	0.63	0.21	0.32	0.72	0.22	0.19	0.18	0.52	0.22	0.81	0.68	0.16	0.56	0.22	0.65	0.26	0.19	0.99	0.31	0.89	0.32
12	3.6	1	1.1	3.9	3.6	3.2	11	0.64	0.09	0.46	0.65	0.45	0.43	1.87	0.34	0.56	0.16	0.6	0.81	0.45	0.93	0.42	0.69	0.52	0.31	0.52	0.12	0.52	0.26	0.27	0.17	0.92	0.28	0.41	0.15	0.21	0.85	0.72	0.28	0.97	0.29	0.5	0.31
13	3	1	2.1	4.8	3	3.3	12	0.28	0.08	0.83	0.74	0.19	0.31	0.98	0.18	0.35	0.16	0.12	0.07	0.19	0.72	0.19	0.63	0.23	0.11	0.23	0.08	0.42	0.32	0.19	0.28	0.34	0.19	0.12	0.17	0.09	0.93	0.55	0.62	0.15	0.1	0.3	0.11
14	3.9	0.8	2.9	4.8	3.9	3.7	13	0.34	0.04	0.54	0.98	0.24	0.87	0.97	0.19	0.62	0.13	0.1	0.03	0.15	0.62	0.42	0.88	0.21	0.21	0.32	0.07	0.17	0.44	0.14	0.73	0.52	0.15	0.11	0.28	0.18	0.99	0.67	0.16	0.62	0.26	0.6	0.21
15	3.4	0.7	3.4	3.3	3.4	2.4	14	0.35	0.5	0.59	0.35	0.32	0.35	0.67	0.21	0.17	0.15	0.03	0.78	0.25	0.93	0.25	0.72	0.22	0.22	0.44	0.06	0.12	0.27	0.26	0.82	0.37	0.28	0.19	0.17	0.21	0.76	0.35	0.11	0.55	0.32	0.89	0.22
16	3.8	0.2	2.2	3.4	3.8	1.8	15	0.43	0.02	0.29	0.93	0.24	0.45	0.49	0.24	0.27	0.13	0.07	0.72	0.34	0.99	0.33	0.78	0.17	0.31	0.22	0.12	0.18	0.28	0.27	0.28	0.42	0.21	0.26	0.21	0.17	0.56	0.21	0.17	0.31	0.45	0.82	0.31
17	3.3	1	2.1	3.1	3.3	2.2	16	0.2	0.01	0.1	0.49	0.12	0.21	0.64	0.21	0.17	0.12	0.02	0.08	0.19	0.62	0.17	0.16	0.13	0.16	0.42	0.11	0.15	0.39	0.27	0.17	0.39	0.09	0.41	0.14	0.26	0.63	0.16	0.12	0.23	0.93	0.05	0.16
18	3.2	1.2	2	4.9	3.2	2.5	17	0.33	0.09	0.33	0.65	0.32	0.36	0.73	0.11	0.12	0.08	0.08	0.12	0.22	0.21	0.27	0.12	0.22	0.22	0.27	0.09	0.52	0.19	0.32	0.27	0.21	0.83	0.18	0.21	0.16	0.72	0.14	0.1	0.19	0.83	0.15	0.22
19	4	1	1.9	4.5	4	3.1	18	0.5	0.04	0.04	0.87	0.19	0.27	0.87	0.13	0.21	0.04	0.01	0.32	0.3	0.34	0.32	0.22	0.21	0.16	0.62	1.09	0.43	0.27	0.15	0.83	0.82	0.27	0.15	0.11	0.19	0.58	0.19	0.24	0.22	0.68	0.18	0.16
20	4	1.4	3.6	4.2	4	2	19	0.43	1.03	0.29	0.34	0.23	0.76	0.76	0.1	0.22	0.04	0.02	0.21	0.1	0.23	0.27	0.21	0.27	0.22	0.32	1.06	0.27	0.12	0.24	0.25	0.81	0.16	0.24	0.15	0.12	0.34	0.17	0.18	0.21	0.55	0.15	0.22
21	4.1	1.4	3.1	4.1	4.1	2	20	0.75	10.5	0.74	0.45	0.56	0.56	0.46	0.18	0.23	0.24	0.23	0.12	0.36	0.53	0.41	0.42	0.42	0.21	0.29	0.14	0.34	0.19	0.42	0.32	0.17	0.92	0.13	0.16	0.11	0.62	0.43	0.17	0.17	0.63	0.21	0.21
22	5	1.2	3	4.9	5	2.1	21	0.54	0.12	0.38	0.2	0.43	0.52	0.38	0.19	0.21	0.54	0.21	0.18	0.29	0.62	0.28	0.22	0.28	0.31	0.82	0.17	0.52	0.27	0.28	0.35	0.45	0.08	0.62	0.26	0.08	0.73	0.22	0.26	1	0.72	0.19	0.31
23	3.7	1.9	1.9	3.9	3.7	3.2	22	0.87	0.05	0.47	0.96	0.25	0.67	0.95	0.21	0.32	0.04	0.19	0.19	0.57	0.82	0.26	0.26	0.22	0.28	0.42	0.14	0.17	0.33	0.24	0.46	0.43	0.13	0.18	0.18	0.13	0.55	0.56	0.19	1	0.78	0.18	0.28
24	3.3	2	2.9	4.9	3.3	3.8	23	0.89	1.02	0.82	0.45	0.54	0.37	0.83	0.2	0.42	0.23	0.1	0.21	0.39	0.79	0.42	0.32	0.31	0.33	0.53	0.22	0.22	0.17	0.17	0.72	0.28	0.31	0.22	0.24	0.21	0.36	0.87	0.23	0.9	0.93	0.26	0.33
25	3.4	1.2	2.8	3.1	3.4	3.5	24	0.43	0.02	0.41	0.72	0.33	0.42	0.82	0.16	0.1	0.33	0.11	0.22	0.49	0.63	0.17	0.22	0.22	0.11	0.37	0.06	0.38	0.09	0.05	0.63	0.83	0.24	0.18	0.09	0.31	0.54	0.66	0.16	1	0.7	0.18	0.11
26	4.3	1.5	3.6	4.8	4.3	3.3	25	0.21	1.11	0.21	0.22	0.19	0.19	0.94	0.1	0.14	0.12	0.14	0.29	0.2	0.22	0.16	0.16	0.16	0.1	0.52	0.12	0.42	0.12	0.25	0.88	0.63	0.78	0.16	0.21	0.44	0.67	0.68	0.27	0.08	0.1	0.14	0.1
27	4.6	1.5	3.9	4.1	4.6	2.6	26	0.43	0.03	0.1	0.21	0.43	0.32	0.78	0.11	0.17	0.11	0.17	0.11	0.41	0.53	0.26	0.24	0.24	0.21	0.67	0.11	0.19	0.18	0.13	0.52	0.49	0.09	0.24	0.17	0.82	0.23	0.63	0.13	1	0.08	0.27	0.21
28	3.2	1.3	2.1	3.9	3.2	3.9	27	0.22	1.05	0.09	0.31	0.25	0.17	0.43	0.21	0.21	0.43	0.08	0.42	0.17	0.42	0.35	0.21	0.13	0.17	0.88	0.06	0.21	0.29	0.23	0.37	0.17	0.06	0.15	0.11	0.18	0.87	0.21	0.13	0.13	0.07	0.14	0.17
29	3	1	2.2	3.9	3	4	28	0.11	1.8	0.04	0.44	0.18	0.08	0.72	0.18	0.29	0.72	0.06	0.22	0.42	0.33	0.17	0.07	0.08	0.06	0.53	0.18	0.29	0.15	0.32	0.21	0.13	0.49	0.07	0.15	0.19	0.46	0.36	0.07	0.12	0.16	0.05	0.06
30	3.1	1.1	1.1	4.7	3.1	2.1	29	0.45	1.2	0.07	0.53	0.32	0.38	0.99	0.1	0.17	0.12	0.04	0.08	0.19	0.63	0.21	0.24	0.43	0.27	0.37	0.15	0.32	0.32	0.45	0.16	0.15	0.28	0.27	0.15	0.18	0.22	0.17	0.15	0.21	0.21	0.15	0.27
31	4.5	1.2	2	4.1	4.5	3.5	30	0.76	1.4	0.08	0.23	0.67	0.42	0.8	0.09	0.28	0.14	0.02	0.23	0.15	0.67	0.24	0.36	0.27	0.33	0.52	0.25	0.13	0.23	0.72	0.24	0.21	0.53	0.22	0.14	0.17	0.21	0.28	0.13	0.22	0.21	0.3	0.33
32	3.3	1.8	2.2	3.9	3.3	2.3	31	0.87	1.6	0.1	0.54	0.46	0.54	0.89	0.15	0.15	0.12	0.09	0.11	0.24	0.52	0.28	0.28	0.56	0.26	0.67	0.22	0.17	0.17	0.89	0.21	0.18	0.56	0.12	0.23	0.16	0.18	0.19	0.18	0.16	0.16	0.06	0.26
33	4.7	0.9	2.8	4.8	4.7	3.7	32	0.54	1	0.39	0.33	0.38	0.64	0.54	0.08	0.14	0.32	0.01	0.51	0.17	0.27	0.52	0.43	0.31	0.1	0.87	0.19	0.12	0.36	0.27	0.17	0.14	0.67	0.18	0.19	0.1	0.14	0.17	0.19	0.15	0.08	0.1	0.1
34	3.1	0.5	2.1	3.9	3.1	4,1	33	0.29	1.8	0.18	0.45	0.28	0.18	0.63	0.1	0.43	0.33	0.09	0.2	0.22	0.11	0.42	0.25	0.26	0.21	0.68	0.09	0.17	0.43	0.32	0.19	0.21	0.12	0.21	0.13	0.22	0.21	0.14	0.11	0.19	0.19	0.14	0.21
35	3.8	2	2.6	4.1	3.8	1.8	34	0.98	0.09	0.47	0.64	0.43	0.37	0.1	0.13	0.11	0.18	0.07	0.08	0.31	0.87	0.47	0.42	0.25	0.16	0.55	0.06	0.19	0.57	0.19	0.15	0.12	0.11	0.26	0.12	0.15	0.11	0.18	0.17	0.12	0.1	0.25	0.16
36	3.8	2.1	1.1	4.2	3.8	2.8	35	0.74	0.04	0.28	0.23	0.64	0.43	0.91	0.14	0.17	0.17	0.21	0.02	0.28	0.68	0.55	0.22	0.34	0.22	0.42	0.22	0.21	0.44	0.42	0.21	0.17	0.21	0.16	0.18	0.15	0.19	0.82	0.21	0.11	0.12	0.3	0.22
37	4.6	2	2.9	4.2	4.6	3.6	36	0.66	0.01	0.29	0.43	0.28	0.54	0.92	0.06	0.25	0.19	0.11	0.08	0.24	0.92	0.42	0.17	0.32	0.21	0.63	0.21	0.33	0.38	0.53	0.72	0.33	0.17	0.19	0.1	0.15	0.99	0.43	0.15	0.13	0.08	0.2	0.21
38	3.7	1	3.1	3.9	3.7	3.7	37	0.56	0.02	0.18	0.25	0.37	0.23	0.78	0.44	0.32	0.03	0.43	0.02	0.52	0.73	0.29	0.42	0.26	0.27	0.57	0.21	0.18	0.41	0.23	0.19	0.82	0.19	0.15	0.09	0.98	0.09	0.22	0.24	0.1	0.18	0.2	0.27
39	3.3	1.4	2.8	3.2	3.3	2.3	38	0.43	1.9	0.33	0.43	0.52	0.4	0.83	0.07	0.26	0.14	0.21	0.09	0.33	0.67	0.32	0.32	0.73	0.1	0.82	0.08	0.21	0.08	0.14	0.41	0.08	0.07	0.08	0.19	0.09	0.09	0.28	0.18	0.1	0.11	0.28	0.1
40	4.1	1.1	2.3	3.9	4.1	3.1	39	0.96	1.46	0.59	0.32	0.28	0.5	0.89	0.05	0.34	0.16	0.05	0.23	0.72	0.78	0.42	0.17	0.27	0.26	0.17	0.16	0.09	0.12	0.22	0.18	0.11	0.14	0.23	0.26	0.76	0.02	0.16	0.16	0.22	0.18	0.34	0.26
41	3.7	1	2.2	4	3.7	4.7	40	0.67	0.03	0.57	0.54	0.31	0.36	0.95	0.3	0.52	0.17	0.07	0.54	0.88	0.66	0.18	0.15	0.22	0.21	0.34	0.13	0.14	0.17	0.23	0.22	0.18	0.13	0.14	0.25	0.21	0.18	0.25	0.22	0.21	0.2	0.17	0.21
42	3	1.13	2.6	3.9	3	4	41	0.61	0.09	0.38	0.23	0.73	0.16	0.94	0.12	0.32	0.21	0.01	0.23	0.16	0.73	0.22	0.52	0.52	0.33	0.27	0.17	0.22	0.25	0.3	0.16	0.17	0.16	0.13	0.21	0.22	0.14	0.54	0.21	0.18	0.08	0.28	0.33
43	3	1.4	2.1	2.6	3	4	42	0.28	1.87	0.39	0.21	0.29	0.27	0.99	0.1	0.17	0.42	0.03	0.27	0.23	0.16	0.16	0.11	0.16	0.16	0.92	1.08	0.17	0.21	1.27	0.18	0.31	0.18	0.18	0.22	0.12	0.31	0.73	0.15	0.16	0.19	0.1	0.16
44	4.5	1.3	2.8	4.9	4.5	3.5	43	0.64	0.03	0.49	0.25	0.33	0.73	0.46	0.1	0.21	0.18	0.02	0.31	0.34	0.52	0.42	0.24	0.23	0.24	0.78	0.16	0.12	0.14	0.77	0.2	0.16	0.11	0.19	0.14	0.11	0.36	0.66	0.21	0.92	0.21	0.2	0.24
45	3.5	1.7	1.9	4	3.5	4.5	44	0.68	0.06	0.46	0.27	0.32	0.27	0.83	0.1	0.32	0.11	0.07	0.36	0.28	0.43	0.37	0.68	0.42	0.27	0.53	0.17	0.18	0.28	1.21	0.11	0.14	0.16	0.62	0.17	0.09	0.22	0.38	0.15	0.83	0.23	0.25	0.27
46	4.2	0.7	2	4.2	4.2	4.3	45	0.5	0.03	0.3	0.23	0.28	0.21	0.67	0.21	0.26	0.1	0.05	0.27	0.43	0.27	0.22	0.22	0.11	0.21	0.34	0.09	0.13	0.19	1.22	0.21	0.22	0.14	0.14	0.16	0.15	0.18	0.62	0.19	0.28	0.18	0.2	0.21
47	3.4	0.9	1.4	3.1	3.4	4.4	46	0.5	0.09	0.2	0.23	0.29	0.42	0.84	0.13	0.43	0.15	0.08	0.28	0.62	0.38	0.17	0.25	0.21	0.28	0.52	0.16	0.12	0.14	1.1	0.33	0.23	0.19	0.15	0.22	0.14	0.17	0.58	0.14	0.53	0.11	0.25	0.28
48	4	1.4	2.8	2.9	4	3	47	0.53	0.03	0.65	0.27	0.43	0.23	0.88	0.1	0.27	0.42	0.02	0.29	0.27	0.42	0.42	0.3	0.24	0.31	0.36	0.13	0.24	0.27	0.98	0.27	0.31	0.23	0.21	0.25	0.28	0.17	0.44	0.21	0.67	0.23	0.23	0.31
49	4.8	2	2.9	4.1	4.8	2.8	48	0.68	0.4	0.46	0.29	0.73	0.43	0.83	0.15	0.17	0.17	0.05	0.33	0.33	0.38	0.36	0.26	0.42	0.24	0.29	0.11	0.12	0.12	0.36	0.18	0.15	0.42	0.19	0.23	0.14	0.98	0.63	0.22	0.73	0.19	0.29	0.24
50	3.2	1.2	1	3.5	3.2	4.2	49	0.91	0.92	0.58	0.28	0.28	0.65	0.98	0.08	0.21	0.42	0.08	0.47	0.52	0.66	0.42	0.41	0.38	0.26	0.33	0.15	0.26	0.23	0.57	0.14	0.19	0.21	0.22	0.21	0.16	0.67	0.68	0.31	0.23	0.22	0.21	0.26
51	3.7	2.1	2.3	3.9	3.7	4.7	50	0.38	0.05	0.32	0.32	0.3	0.27	0.67	0.07	0.33	0.17	0.01	0.21	0.17	0.18	0.18	0.28	0.21	0.33	0.32	0.15	0.13	0.21	0.63	0.19	0.21	0.15	0.14	0.25	0.13	0.28	0.93	0.16	0.21	0.21	0.25	0.33
52	4.6	1.4	2	3.9	4.6	2.6	51	0.67	0.09	0.33	0.26	0.53	0.63	0.58	0.09	0.2	0.42	0.07	0.27	0.22	0.86	0.22	0.21	0.32	0.21	0.27	0.07	0.27	0.19	0.58	0.22	0.22	0.19	0.17	0.19	0.22	0.17	0.89	0.14	0.11	0.32	0.26	0.21
53	3.3	0.7	2.5	3.8	3.3	3.3	52	0.59	0.08	0.28	0.12	0.28	0.46	0.96	0.04	0.44	0.43	0.01	0.38	0.21	0.79	0.42	0.22	0.22	0.12	0.29	0.06	0.18	0.08	0.33	0.09	0.25	0.07	0.12	0.35	0.17	0.19	0.22	0.27	0.19	0.16	0.1	0.12
54	3	0.9	3.9	4.9	3	1	53	0.38	0.45	0.19	0.23	0.33	0.18	0.47	0.02	0.42	0.18	0.21	0.33	0.42	0.62	0.19	0.18	0.17	0.26	0.45	0.19	0.21	0.16	0.53	0.32	0.17	0.21	0.19	0.6	0.23	0.68	0.52	0.16	0.28	0.21	0.19	0.26
55	3.9	0.8	2.1	3.2	3.9	1.9	54	0.29	0.03	0.16	0.27	0.21	0.26	0.73	0.04	0.62	0.13	0.12	0.28	0.15	0.83	0.11	0.19	0.21	0.37	0.38	0.21	0.15	0.23	1.21	0.46	0.41	0.28	0.21	0.6	0.19	0.57	0.93	0.17	0.25	0.11	0.22	0.37
56	4.7	0.9	1.8	3.9	4.7	1.7	55	0.67	0.19	0.26	0.25	0.18	0.36	0.81	0.07	0.12	0.17	0.11	0.39	0.43	0.99	0.21	0.15	0.52	0.53	0.52	0.17	0.14	0.22	1.11	0.25	0.25	0.26	0.25	0.24	0.23	0.33	0.23	0.17	0.32	0.28	0.11	0.53
57	3.9	1.1	1.7	3.2	3.9	4.9	56	0.98	0.28	0.29	0.12	0.43	0.38	0.57	0.04	0.11	0.32	0.4	0.31	0.52	0.67	1.23	0.37	0.52	0.28	0.42	0.04	0.11	0.16	1.04	0.21	0.26	0.22	0.23	0.28	0.18	0.35	0.22	0.16	0.26	0.19	0.42	0.28
58	4.3	1.3	3.2	3.9	4.3	4.3	57	0.89	0.05	0.47	0.22	0.28	0.24	0.86	0.09	0.28	0.42	0.01	0.76	0.78	0.92	1.42	0.22	0.27	0.31	0.49	0.18	0.19	0.21	1.08	0.27	0.81	0.19	0.29	0.91	0.21	0.67	0.19	0.18	0.22	0.22	0.19	0.31
59	4	1.2	1.8	3.1	4	4	58	9.78	0.03	0.2	0.25	0.34	0.43	0.38	0.03	0.19	0.64	0.09	0.37	0.47	0.69	0.82	0.83	0.21	0.82	0.62	0.15	0.39	0.24	1.14	0.38	0.27	0.08	0.28	0.28	0.46	0.79	0.79	0.07	0.19	0.1	0.2	0.82
60	3.9	0.9	2.6	3.4	3.9	4.9	59	0.95	0.02	0.48	0.16	0.63	0.62	0.27	0.07	0.26	1.78	0.02	0.78	0.77	1.21	0.98	0.27	0.99	1.21	0.67	0.15	0.18	0.76	0.78	0.19	0.71	0.16	0.98	0.24	0.89	0.96	0.48	0.28	0.28	0.15	0.43	1.21
61	4.7	1.1	2.5	4.1	4.7	4.7	60	0.57	0.09	0.21	0.17	0.97	0.73	0.86	0.09	0.2	1.45	0.04	0.63	0.69	1.33	0.79	0.26	0.89	0.96	0.52	0.28	0.37	0.57	0.93	0.87	0.98	0.18	1.12	0.82	0.67	0.98	0.44	0.17	0.21	0.87	0.78	0.96
62	3.1	1.7	1.1	3.9	3.1	3.1	61	0.49	0.05	0.43	0.15	0.78	0.97	0.94	0.07	0.33	0.63	0.2	0.72	0.41	1.67	0.99	0.42	0.72	0.82	0.37	0.21	0.24	0.32	0.69	0.78	0.92	0.19	0.14	0.16	0.35	0.79	0.43	0.37	0.26	0.33	0.49	0.82
63	3.2	2.3	1.9	2.9	3.2	4.2	62	0.98	0.02	0.28	0.31	0.93	0.83	0.37	0.12	0.72	0.42	0.12	0.78	0.86	0.99	1.32	0.78	1.21	1.32	0.63	0.29	0.37	0.79	0.97	0.98	1.92	0.17	0.67	0.97	0.34	0.94	0.45	0.19	0.28	0.18	0.3	1.32
64	3.2	2.1	2.4	3.6	3.2	4.2	63	0.99	0.08	0.49	0.21	0.29	0.75	0.84	0.11	0.24	0.88	0.04	0.83	0.32	1.32	1.12	0.66	1.22	0.72	0.78	0.14	0.25	0.42	1.2	0.46	0.89	0.19	0.82	0.88	0.82	0.96	0.35	0.76	0.92	0.96	0.3	0.72
65	3.9	1.3	2.8	3.9	3.9	4.2	64	1.21	0.03	0.38	0.51	0.87	0.28	0.99	0.1	0.53	0.53	0.23	0.99	0.65	0.78	0.92	0.92	0.89	1.33	0.92	0.28	0.16	0.33	1.22	0.43	1.21	0.15	0.87	0.89	0.93	0.17	0.25	0.36	0.2	0.28	0.24	1.33
66	4.4	1.5	2.2	3.6	4.4	3.4	65	1.06	0.02	0.27	0.23	0.88	0.93	0.38	0.1	0.76	0.98	0.29	0.37	0.92	1.32	0.89	0.79	0.99	0.89	0.82	0.22	0.38	0.26	1.19	0.77	0.91	0.19	0.89	0.97	0.96	0.99	0.55	0.27	0.24	0.88	0.33	0.89
67	3.8	1.2	2.9	3.2	3.8	4.8	66	2.11	0.09	0.26	0.22	0.99	0.49	0.31	0.15	0.99	0.43	0.17	0.92	1.12	1.67	1.32	0.63	0.89	0.87	0.92	0.32	0.29	0.32	0.94	0.63	1.22	0.23	0.88	0.82	0.78	1.04	0.78	0.29	0.23	0.97	0.28	0.87
68	4	1.7	1.5	3.9	4	2	67	0.94	0.04	0.45	0.17	0.57	0.29	0.32	0.18	0.78	0.6	0.19	0.28	1.33	1.33	1.22	0.29	0.99	1.32	0.78	0.18	0.46	0.17	0.99	1.23	0.98	0.16	0.52	0.44	0.93	1.05	0.89	0.88	0.26	0.98	0.89	1.32
69	3.2	1.2	1.4	3.9	3.2	3.2	68	0.88	0.02	0.38	0.19	0.86	1.89	0.54	0.21	0.87	0.98	0.21	0.48	0.86	0.94	0.89	0.87	0.92	1.22	0.99	0.09	0.42	0.31	1.53	0.12	0.95	0.18	0.67	0.43	0.25	0.99	1.03	0.96	0.21	0.99	0.63	1.22
70	3.7	1.09	3	3.3	3.7	3.7	69	0.79	0.09	0.61	0.22	0.89	0.17	0.34	0.14	0.63	0.88	0.3	0.64	0.92	0.96	0.99	0.69	0.81	0.52	0.83	0.04	0.35	0.27	1.2	0.86	0.95	0.22	0.99	0.27	0.97	0.89	0.79	0.78	0.46	1	0.5	0.52
71	3.1	1.07	3.1	4.1	3.1	3.1	70	0.96	0.04	0.28	0.17	0.97	0.98	0.74	0.17	0.56	0.89	0.03	0.72	0.99	1.22	1.42	0.77	0.99	0.78	0.79	0.03	0.98	0.98	0.79	0.28	0.89	0.21	0.96	0.91	0.98	0.68	0.96	0.94	0.82	1	0.68	0.78
72	4.4	2.1	2.5	3.9	4.4	4.4	71	0.97	0.06	0.43	0.19	0.91	0.47	0.88	0.15	0.28	0.79	0.04	0.78	1.31	1.62	1.11	0.54	1.21	1.11	1.21	0.12	1.21	0.78	0.77	0.99	0.86	0.08	0.79	0.98	1.02	0.9	0.89	0.77	0.89	1.09	0.98	1.11
73	4.9	1.9	2.1	4.1	4.9	4.9	72	0.9	0.19	0.28	0.23	0.93	1.78	0.92	0.19	0.99	0.43	0.07	0.91	1.1	0.99	1.21	0.62	1.22	1.21	1.14	0.11	0.13	0.89	0.72	1.2	0.19	0.89	0.88	0.95	0.98	1.07	0.63	0.69	0.99	1	0.19	1.21
74	4.2	0.9	0.8	4.5	4.2	4.2	73	0.51	0.42	0.94	0.33	0.79	1.34	0.91	0.12	0.78	0.72	0.01	0.61	0.43	1.21	1.42	0.89	1.31	0.92	1	0.16	0.92	0.83	1.27	1.01	0.92	0.25	0.62	0.89	1.23	1.26	0.88	0.94	0.94	0.34	0.99	0.92
75	3.7	0.7	2.2	3.2	3.7	4.7	74	0.19	0.04	0.81	0.41	0.49	1.24	0.44	0.1	0.47	0.73	0.16	0.32	0.29	1.18	1.36	0.42	1.29	0.89	1.52	0.05	0.29	0.98	1.08	1.03	0.99	0.28	0.58	0.86	1.22	1.29	0.97	0.88	0.72	0.22	1.04	0.89
76	3.9	1.7	2.3	3.3	3.9	4.9	75	2.1	0.03	0.73	0.27	0.39	0.54	0.32	0.04	0.89	0.87	0.12	0.24	0.91	1.1	0.89	0.79	0.99	0.73	0.96	0.13	0.83	0.38	0.56	0.99	0.87	0.89	0.92	0.88	0.89	0.89	0.67	0.94	0.95	0.63	1.3	0.73
77	3.3	2.3	0.8	3.1	3.3	4.3	76	1.98	0.09	0.27	0.54	0.82	1.97	0.99	0.06	1.7	0.17	0.08	0.89	0.88	0.79	0.99	0.82	1.21	1.79	0.95	0.15	0.97	0.99	0.84	0.89	1.23	0.93	0.19	0.86	1.02	0.77	1.06	1.05	0.92	0.79	1.2	1.79
78	4.2	1.4	2.5	4.1	1.2	4.2	77	1.67	1.98	0.46	0.96	0.87	1.57	0.57	0.23	0.87	0.67	0.07	0.78	0.53	1.42	1.87	0.99	1.34	1.22	0.99	0.07	0.89	0.92	0.79	1.21	1.32	0.94	1.13	0.97	0.99	0.98	0.21	1.21	0.33	0.98	1	1.22
79	4.3	2	1	4.8	1.3	4.3	78	1.99	0.05	1.5	0.49	0.68	0.37	0.78	0.12	0.78	0.82	1.78	0.98	0.92	0.95	0.56	0.79	1.22	1.67	1.23	1.09	1.29	0.94	1.24	1.06	1.26	0.89	1.21	0.89	0.68	0.92	1.24	0.77	0.95	0.69	0.79	1.67
80	3.8	1.21	1.7	3.2	2.8	3.9	79	0.97	1.3	1.58	0.97	0.95	0.54	0.76	0.43	1.87	0.78	1.65	0.67	0.14	1.67	1.31	0.91	0.99	1.21	0.82	0.94	0.68	1.12	1.22	1.03	1.42	0.79	0.98	1.02	0.98	1.09	0.89	0.68	0.89	0.99	0.89	1.21
81	3	1	0.9	3.7	3	4	80	0.45	0.08	1.39	0.55	0.48	1.96	0.56	0.02	1.34	0.99	0.57	0.88	1.35	1.36	1.21	0.78	0.93	1.22	0.95	0.14	0.93	1.07	0.28	0.87	1.21	0.99	0.79	0.98	0.99	1.08	0.94	0.98	0.06	0.93	1	1.22
82	4.2	1.6	1.2	3.1	2.2	4.2	81	0.97	1.4	0.76	0.78	0.87	1.45	0.74	0.78	0.99	0.92	1.46	0.92	1.33	1.82	1.11	0.92	1.22	1.28	0.44	1.12	0.47	1.06	0.78	0.67	1.28	0.92	0.94	1.08	0.94	0.89	1.05	0.67	0.39	0.95	0.64	1.28
83	4	1.5	1.2	3.3	4	4	82	0.99	0.03	0.88	0.93	0.96	0.88	0.9	0.43	1.78	0.91	1.27	0.78	0.27	0.42	1.41	0.79	1.11	1.01	0.79	0.11	0.97	0.98	0.92	0.62	0.94	0.97	1.24	1.21	1.04	0.99	0.07	0.99	1.23	0.29	1.32	1.01
84	4	1.9	1.3	3.8	4	4	83	0.98	1.2	0.49	0.45	0.98	1.78	0.37	0.87	1.56	0.34	0.98	0.24	1.73	1.23	1.22	0.99	0.99	1.03	0.97	0.12	0.89	1.23	0.03	0.65	0.95	0.89	0.57	1.22	0.12	1.78	0.78	0.99	1.11	0.96	1	1.03
85	3.9	1.2	2.3	3.2	2.9	3.9	84	1.98	0.08	1	0.54	1.8	0.99	0.84	0.98	0.76	0.53	1.78	0.27	0.48	0.11	1.78	0.79	1.1	0.89	1.21	0.09	0.96	0.92	1.2	1.2	0.98	0.91	1.87	0.95	0.13	0.93	1.09	0.98	1	1.06	0.97	0.89
86	4	2.1	3.1	3.3	4	3	85	1.99	0.05	1.5	0.77	1.5	1.78	0.67	0.78	0.69	0.72	0.87	0.75	0.72	0.78	1.53	1.31	1.21	0.62	1.11	0.06	1.26	1.27	1.28	1.23	0.89	0.71	1.99	1.05	1.21	0.82	1.07	0.57	1	1	0.79	0.62
87	3.3	1.07	2.8	3	1.3	1.3	86	1.96	0.08	1.8	0.92	1.3	1.45	0.66	0.98	0.53	0.78	1	0.77	0.9	0.31	1.21	1.21	1.12	0.17	1.15	0.14	1.12	1.02	0.98	1.22	0.53	0.19	0.81	1.07	1.25	0.96	1.12	0.27	1	0.89	1	0.17
88	4.7	0.4	1.9	3	0.7	4.7	87	3.1	0.03	0.68	0.98	1.4	1.43	0.35	0.67	1.87	1.89	1.26	1.8	1.9	0.92	1.88	0.89	0.82	0.98	1.42	0.97	1.23	1.04	0.89	0.89	0.62	0.92	1.23	0.89	0.97	1.08	1.23	0.7	1.06	1.05	0.05	0.98
89	4.6	0.6	1	4	4.6	4.6	88	2.99	0.06	2	0.22	1.2	1.65	0.92	0.87	1.43	1.99	1.21	1.89	1.8	1.26	1.68	1.21	0.99	0.68	0.97	1.08	0.97	0.78	1.23	0.63	0.97	0.59	1.22	0.57	0.89	0.68	0.98	0.76	1.21	1	0.5	0.68
90	3.5	1.9	1.7	4.9	3.5	3.5	89	0.87	0.02	1.87	0.43	0.98	1.87	0.68	0.77	1.67	1.67	1.21	1.67	1.97	1.52	1.72	1.42	1.3	0.99	1.21	0.12	0.89	0.76	0.87	0.66	1.26	0.62	0.89	1.02	0.89	0.97	1.03	0.78	1.03	1	0.07	0.99
91	4.9	1.8	1.6	3.8	0.9	4.9	90	0.97	0.03	1.49	0.1	0.19	1.57	0.56	0.67	1.98	1.87	0.78	1.46	0.64	1.32	1.42	1.22	1.21	1.26	0.89	0.07	1.24	1.25	0.69	1.32	1.22	0.96	1.21	0.89	0.94	1.06	0.89	0.65	1.21	0.98	1.25	1.26
92	3.1	1.6	1.1	3.6	1.1	3.1	91	0.45	0.4	1.36	0.45	0.16	1.98	0.9	0.45	1.78	1.67	0.98	1.87	0.91	1.54	1.22	1.01	1.41	1.56	1.42	0.09	1.23	0.95	1.1	1.27	1.25	0.56	1.22	0.11	0.78	1.04	0.99	0.99	1.11	1.8	1.57	1.56
93	4.8	1	2.1	3.2	1.8	4.8	92	0.56	0.06	1.45	0.91	0.17	1.66	0.47	0.63	1.46	1.89	1.46	1.58	0.82	1.27	1.72	0.89	1.21	1.22	0.11	0.11	0.98	0.94	1.02	1.01	1.32	0.92	1.22	0.97	0.93	1.04	0.79	0.49	1.05	1.2	1.21	1.22
94	4.7	1.2	0.8	3.8	1.7	4.7	93	0.86	1.4	0.98	0.2	0.16	1.57	0.83	0.54	0.67	1.67	1.87	1.64	0.98	0.91	1.99	0.93	0.98	0.96	0.98	0.21	0.89	1.07	0.89	0.97	1.04	0.97	1.09	0.68	0.79	0.97	0.83	0.97	1.29	0.98	0.97	0.96
95	4.9	2	0.9	4	1.9	4.9	94	0.33	1.9	0.69	0.99	0.43	0.4	0.67	0.76	0.98	1.66	1.2	1.99	1.32	0.99	1.78	0.76	0.96	0.67	0.85	0.06	0.99	0.99	0.79	0.78	1.08	0.96	0.89	0.54	0.94	0.89	0.96	0.87	1.01	0.89	0.68	0.67
96	3	2	1.5	4.7	1	3	95	0.21	0.2	0.94	0.42	0.91	0.87	1.2	0.12	0.67	1.33	1.33	1.98	1.12	0.93	0.96	0.92	0.99	0.82	0.99	0.09	1.42	1.06	0.92	0.53	1.06	0.92	0.52	0.88	0.92	0.99	1.08	0.92	1	0.77	0.81	0.82
97	3.2	1.6	0.9	3.9	2.2	3.2	96	0.19	0.2	0.88	1.98	0.97	0.45	0.9	0.16	0.99	1.21	1.78	1.1	1.91	1.32	0.79	0.78	0.32	0.93	0.97	0.04	1.23	1.02	0.28	0.57	1.23	0.99	0.63	0.39	0.19	0.69	0.79	0.95	1	0.79	0.92	0.93
98	3.9	0.7	2.2	2.1	0.9	3.9	97	0.91	0.7	0.99	1.8	0.89	0.74	1.83	0.46	0.46	1.99	0.78	1.21	1.22	1.41	1.42	0.66	0.86	0.89	0.95	0.09	1.11	1.03	0.83	1.02	1.02	0.87	0.79	0.92	0.82	0.66	0.95	0.08	0.89	0.88	0.9	0.89
99	3.1	1.3	2.9	2.8	3.1	3.1	98	0.4	0.4	0.64	1.98	0.94	0.71	1.67	0.2	1.79	0.97	0.33	1.21	0.19	1.12	1.33	0.42	0.62	0.91	0.96	0.13	1.01	0.92	1.01	1.01	0.98	0.94	0.63	0.89	0.95	0.87	1.04	0.98	0.88	0.69	0.9	0.91
100	3.7	0.7	1.1	3.4	2.7	3.7	99	0.32	0.22	0.87	0.98	0.93	0.35	1.3	0.32	0.76	0.68	1.78	1.52	0.73	0.95	1.72	0.23	0.92	0.99	1.12	0.11	1.09	0.08	1.02	0.85	0.89	0.98	0.66	0.68	0.79	1.06	1.09	0.88	0.87	0.59	0.99	0.99
101	4.6	0.8	1	4.6	4.6	4.6	100	0.67	0.7	0.28	0.96	0.96	0.16	1.89	0.43	0.97	0.55	1.21	1.89	0.76	1.43	1.67	0.62	0.89	0.98	0.78	0.09	0.97	1.09	0.92	0.93	0.96	0.99	0.89	0.88	0.34	1.12	1.03	1.04	0.89	0.89	0.97	0.98
102	3.9	0.9	1	3.2	1.9	3.9	101	0.86	0.6	0.9	0.99	0.98	0.17	0.94	0.28	0.98	0.92	1.98	0.67	0.29	1.52	1.42	0.67	0.99	0.89	0.65	0.19	0.99	1.08	0.99	0.99	0.82	1.25	0.69	0.94	0.62	1.31	1.09	1.08	0.92	0.97	0.9	0.89
103	3.4	0.9	2	3.7	2.4	3.4	102	0.99	0.03	0.9	0.98	0.99	0.87	1.2	0.4	1.67	0.99	1.89	0.87	1.32	1.92	1.11	0.86	0.12	1.32	0.94	0.21	1.23	0.27	1.23	0.18	0.93	0.82	0.21	0.27	0.52	0.98	0.98	0.99	1.22	1.02	1.33	1.32
104	3.9	1	2.7	3.2	0.9	3.9	103	0.92	0.04	0.9	0.95	0.92	0.67	0.92	0.23	1.64	1.67	1.32	0.27	1.62	1.23	1.67	0.82	0.99	1.21	0.99	0.24	0.98	0.97	1.02	1.04	0.89	0.96	1.52	0.98	0.53	1.04	1.23	1.05	0.12	0.21	1.22	1.21
105	3	1	2.8	3.9	3	3	104	0.79	0.06	0.8	0.94	0.78	0.37	1.57	0.11	1.78	1.54	1.76	0.83	1.67	1.12	1.42	0.66	1.22	1.22	0.96	0.26	0.92	0.68	1.02	1.23	1.06	0.07	1.43	0.45	0.89	0.98	1.06	1.08	0.98	0.31	1.21	1.22
106	3.9	1.3	1.2	3.2	3.9	3.9	105	0.64	1.9	0.7	0.07	0.59	0.76	1.87	0.53	0.87	1.33	0.9	0.72	0.83	1.32	1.52	0.62	1.21	1.24	0.99	0.12	1.32	0.84	0.98	1.09	0.95	0.92	1.21	1.03	0.29	1.06	1	0.97	1.27	1.15	1.25	1.24
107	3.5	2	1	3.3	3.5	3.5	106	0.33	0.8	0.4	0.05	0.3	0.33	0.96	0.63	0.74	1.32	0.79	0.33	0.99	0.97	1.44	0.73	1.42	0.98	0.99	0.19	1.78	0.93	0.89	0.92	0.99	0.97	1.38	1.05	1.06	0.89	0.97	0.99	0.19	0.93	0.99	0.98
108	4.2	1.1	1.1	3.9	2.2	4.2	107	0.31	1.3	0.6	0.08	0.2	0.54	1.68	0.23	0.92	1.98	1.62	0.67	0.93	0.98	1.12	0.68	0.9	0.79	0.89	0.09	0.98	1.24	0.85	1.21	1.03	0.98	0.87	0.99	0.87	0.97	0.98	1	0.98	0.58	0.8	0.79
109	4.7	1.9	1.5	3.1	2.7	4.7	108	0.12	0.04	0.4	0.87	0.21	0.63	1.43	0.43	0.78	0.78	1.87	0.81	0.42	0.78	1.23	0.82	1.1	0.88	0.94	0.16	0.73	1.22	0.83	0.96	1.06	0.89	0.79	1.06	0.92	1.06	0.96	1	1.29	0.97	0.9	0.88
110	4.2	1.6	2.3	4.1	1.2	2.6	109	0.07	0.09	0.5	0.98	2.3	0.67	0.98	0.01	0.88	0.88	1.78	0.53	0.72	0.93	0.97	0.96	1.27	0.89	1.21	0.18	0.98	1.02	0.89	0.95	1.21	0.73	0.68	1.23	0.72	1.23	0.88	0.79	1.89	0.98	0.87	0.89
111	3.9	1.5	1.6	4.9	2.9	2.7	110	0.98	0.03	0.99	0.91	0.87	0.44	1.67	0.32	0.76	0.67	1.62	0.82	0.17	1.42	1.22	0.53	1.21	0.82	1.11	0.21	0.96	0.98	0.88	0.89	0.96	0.62	0.92	1.29	0.95	0.98	0.93	0.96	1.15	0.78	0.8	0.82
112	3.6	1	1.9	4.2	2.6	1.6	111	0.55	0.06	0.1	0.99	1.89	0.36	1.46	0.12	0.59	0.9	0.32	0.56	0.23	1.15	1.41	0.67	1.31	0.42	1.22	0.22	0.83	0.99	0.94	1.04	0.92	0.42	0.52	1.21	0.79	0.79	0.97	0.67	0.99	0.64	0.45	0.42
113	3.1	1.6	2.3	3.7	1.1	3.1	112	0.51	0.02	0.78	0.93	1.99	0.87	1.83	0.43	0.94	0.78	0.61	0.21	0.11	0.35	0.21	0.22	1.22	0.46	0.74	0.39	0.77	0.97	0.38	0.75	0.89	0.78	0.73	0.95	0.95	0.67	0.97	0.26	0.89	0.27	0.47	0.46
114	3.8	1.3	1.3	4.1	2.8	1.8	113	0.31	0.09	0.59	0.99	0.49	0.29	1.96	0.76	1.2	0.3	0.12	0.19	0.21	0.33	0.11	0.41	1.34	0.53	0.95	0.67	1.21	1.43	0.92	0.36	0.87	0.62	0.21	0.89	0.63	0.98	1.04	0.83	0.93	0.83	0.52	0.53
115	3.4	1	1.5	4.8	2.4	3.4	114	0.49	0.08	0.76	0.99	0.96	0.87	1.67	0.47	0.96	0.12	0.32	0.43	0.1	0.37	0.27	0.27	1.2	0.64	0.92	0.82	1.23	1.23	1.05	0.72	0.92	0.66	0.68	0.82	0.68	0.79	1.23	0.27	0.98	0.28	0.65	0.64
116	4.6	1.1	1.8	4.9	3.6	3.6	115	0.33	0.04	0.44	0.99	1.24	0.56	0.93	0.32	1.78	0.2	0.19	0.62	0.15	0.83	0.13	0.21	0.98	0.37	0.89	0.78	1.14	0.82	0.92	0.29	0.73	0.83	0.47	0.91	0.73	0.66	1.22	0.99	0.27	0.74	0.36	0.37
117	3.9	1.1	2.1	4.01	2.9	3.9	116	0.45	0.08	0.49	1.45	1.29	0.32	1.78	0.54	1.45	0.11	0.07	0.22	0.21	0.27	0.21	0.72	0.79	0.72	0.83	0.49	1.13	0.99	0.97	0.63	0.77	0.92	0.92	0.8	0.26	1.34	1.11	0.68	0.63	0.28	0.77	0.72
118	4.2	1	1.9	3.2	2.2	2.2	117	0.78	0.5	0.96	1.98	1.19	0.98	0.9	0.87	1.36	0.43	0.32	0.37	0.37	0.47	0.11	0.15	0.99	0.67	0.79	0.62	0.97	1.45	0.89	0.78	0.93	0.78	0.79	0.66	0.37	0.97	0.88	0.94	0.67	0.37	0.8	0.67
119	3	1.9	1.5	4.7	1	3	118	0.56	0.02	0.67	0.88	1.99	0.67	0.92	0.67	1.87	0.21	0.18	0.89	0.42	0.25	0.15	0.28	1.21	0.46	0.83	0.82	0.89	0.86	0.63	0.35	0.82	0.71	0.62	0.58	0.2	0.79	0.96	0.37	0.83	0.93	0.26	0.46
120	3.2	0.8	1.7	2.8	1.2	3.2	119	0.49	0.04	0.89	1.68	1.98	0.98	0.99	0.43	0.78	0.35	0.09	0.94	0.19	0.42	0.27	0.22	0.26	0.52	0.93	0.99	0.99	0.46	0.46	0.22	0.73	0.32	0.18	0.82	0.22	0.68	1.06	0.94	0.28	0.27	0.52	0.52
121	3.6	1.5	1.9	3.2	1.6	3.2	120	0.33	0.01	0.85	1.21	0.16	0.73	0.91	0.23	0.99	0.19	0.12	0.93	1.21	0.17	0.11	0.31	0.11	0.13	0.89	0.62	1.26	0.32	0.37	0.42	0.57	0.15	0.67	0.66	0.83	0.88	0.24	0.28	0.82	0.52	0.1	0.13
122	3.8	1.1	1.1	3.5	2.8	3.8	121	0.96	0.02	0.87	0.96	0.24	0.57	1.78	0.43	0.67	0.43	0.17	0.92	0.99	0.47	0.18	0.52	0.31	0.52	0.82	0.91	1.27	0.37	0.84	0.23	0.64	0.23	0.14	0.73	0.72	0.62	0.78	0.99	0.19	0.33	0.52	0.52
123	3.9	1.2	1.4	3.6	3.9	1.9	122	0.58	0.05	0.87	0.9	1.64	0.47	1.9	0.55	0.62	0.57	0.65	0.98	0.97	0.64	0.12	0.18	0.25	0.91	0.99	0.89	0.98	1.03	0.93	0.83	0.89	0.21	0.28	0.92	0.91	0.79	0.36	0.17	0.47	0.82	0.39	0.91
124	3.9	1.3	1.5	3.4	2.9	1.8	123	0.93	0.03	0.99	9.4	1.43	0.71	1.3	0.54	0.57	0.7	0.67	0.99	1.32	0.78	0.21	0.38	0.22	0.92	0.78	0.98	0.89	1.02	0.88	0.79	0.68	0.22	0.94	0.67	0.78	1.08	0.24	0.72	0.92	0.99	0.62	0.92
125	3	0.8	1.7	3.4	3	2	124	0.34	0.02	0.4	0.3	1.21	0.41	0.78	0.24	0.88	0.2	0.53	0.37	0.75	0.83	0.16	0.42	0.16	0.39	0.83	0.72	0.23	0.67	0.85	0.53	0.93	0.16	0.46	0.35	0.77	0.88	0.96	0.37	0.39	0.57	0.49	0.39
126	3.5	0.76	1.3	4.2	2.5	2.1	125	0.98	0.09	0.9	0.23	1.18	0.43	0.9	0.18	0.67	0.17	0.69	0.23	0.68	0.68	0.22	0.89	0.89	0.79	0.92	0.86	0.72	0.36	0.69	0.92	0.49	0.16	0.82	0.57	0.63	0.93	0.99	0.94	0.77	0.87	0.8	0.79
127	3.8	0.9	1.1	3.9	2.8	2.8	126	0.16	0.09	0.7	0.19	1.6	0.28	0.86	0.76	0.87	0.13	0.62	0.21	0.2	0.92	0.04	0.26	0.06	0.41	0.79	0.83	0.62	0.63	0.94	0.63	0.92	0.16	0.68	0.66	0.76	0.73	0.96	0.28	0.52	0.37	0.51	0.41
128	4.1	1.9	1.5	3	2.1	2.2	127	0.44	0.05	0.8	0.4	1.4	0.42	0.76	0.54	0.27	0.23	0.27	0.18	0.14	0.63	0.31	0.46	0.22	0.82	1.1	0.92	0.78	0.57	0.89	0.78	0.68	0.17	0.82	0.68	0.47	0.96	0.83	0.79	0.89	0.78	0.92	0.82
129	3.8	1.4	1.9	4.93	1.8	3.8	128	1.34	0.04	0.99	0.32	2.38	0.96	0.99	0.38	0.91	0.46	0.98	0.17	0.95	0.99	0.41	0.53	0.16	0.89	1.02	0.98	0.93	0.54	0.92	0.36	0.73	0.21	0.79	0.92	0.68	1.21	0.98	0.77	0.79	0.94	0.9	0.89
130	3.9	1.7	1.6	4.3	3.9	3.9	129	0.56	0.03	0.89	0.54	0.27	0.47	0.96	0.92	0.67	0.35	0.36	0.82	0.46	0.37	0.23	0.78	0.45	0.26	0.82	0.89	0.27	0.67	0.46	0.42	0.33	0.22	0.53	0.33	0.22	1.09	0.84	0.36	0.72	0.54	0.33	0.26
131	3.6	1.9	1.4	3.9	2.6	4.6	130	0.49	0.09	0.97	0.3	0.18	0.54	0.94	0.82	0.62	0.46	0.72	0.78	0.27	0.92	0.21	0.53	0.21	0.31	0.97	0.73	0.53	0.27	0.63	0.77	0.27	0.27	0.52	0.62	0.53	0.21	1.02	0.21	0.54	0.1	0.44	0.31
132	3.5	1.3	2.9	3.2	2.5	3.5	131	0.33	0.02	0.93	0.65	0.13	0.59	1.33	0.63	0.12	0.32	0.67	0.92	0.22	0.22	0.16	0.67	0.11	0.43	0.83	0.92	0.37	0.43	0.23	0.52	0.28	0.21	0.68	0.25	0.33	0.11	0.63	0.22	0.76	0.34	0.45	0.43
133	3.29	0.5	1.1	3.1	3.29	3.29	132	0.93	0.08	0.9	0.33	2.22	0.58	1.98	0.52	0.11	0.8	0.88	0.78	0.73	0.72	0.68	0.52	0.69	0.89	0.74	0.94	0.62	0.68	0.73	0.93	0.62	0.25	0.29	0.79	0.68	0.68	0.99	0.28	0.88	0.98	0.73	0.89
134	3	1	1.1	3.8	2.5	3	133	0.22	0.76	0.93	0.76	0.21	1.22	1.2	0.38	0.67	0.46	0.33	0.92	0.82	0.12	0.33	0.12	0.11	0.92	0.92	0.95	0.78	0.53	0.89	0.68	0.74	0.2	0.99	1.05	0.46	0.83	0.24	0.89	0.93	0.78	0.99	0.92
135	4	1.1	2.9	3.5	3.2	4	134	1.18	0.04	0.78	0.45	2.76	0.86	1.2	0.62	0.98	0.26	0.89	0.91	0.68	0.83	0.51	0.78	0.36	0.78	1.31	0.86	0.83	0.97	0.99	0.68	0.67	0.21	0.87	0.69	0.33	0.96	0.25	0.93	0.57	0.99	0.88	0.78
136	3	1	1.6	3.1	3	4	135	1.9	1.4	0.69	0.39	0.16	1.57	0.9	0.77	0.36	0.64	0.28	0.99	0.97	0.92	0.68	0.53	0.79	0.72	1.17	0.88	0.92	0.99	0.95	0.92	0.92	0.27	0.89	0.99	0.57	0.68	0.23	0.69	0.92	0.79	0.61	0.82
137	3.5	1.3	1.6	3.4	1.5	3.5	136	1.14	0.2	0.98	0.91	1.14	0.98	1.8	0.67	0.72	0.89	0.98	1.78	1.2	0.46	0.31	0.89	0.63	0.1	0.78	0.89	0.45	0.37	0.63	0.34	0.73	0.21	0.45	0.09	0.14	0.62	0.34	0.32	0.32	0.42	0.39	0.1
138	4.2	1.7	1.5	3.2	4.7	4.2	137	0.17	1.08	0.64	0.07	1.07	1.87	1.7	0.53	0.73	0.93	0.98	1.76	1.21	0.72	0.12	0.72	0.78	0.72	0.35	0.74	0.32	0.42	0.87	0.62	0.68	0.22	0.42	0.65	0.25	0.28	0.36	0.76	0.45	0.67	0.77	0.72
139	3.7	0.7	1.7	3.3	1.7	4.7	138	0.94	0.06	0.88	0.59	1.18	0.99	0.93	0.27	0.78	0.28	0.99	0.76	0.78	0.93	0.21	0.78	0.42	0.78	0.32	0.97	0.57	0.67	0.89	0.52	0.92	0.98	0.44	0.93	0.33	0.33	0.83	0.88	0.92	0.64	0.62	0.78
140	3.9	0.9	1.6	3.7	1.69	4.5	139	0.59	0.2	0.87	0.49	1.6	1.63	1.78	0.91	0.76	0.83	1.78	0.62	0.99	0.68	0.11	0.63	0.62	0.62	0.33	0.87	0.82	0.74	0.83	0.53	0.47	0.83	0.27	0.72	0.92	0.32	0.95	0.89	0.16	0.82	0.89	0.62
141	3.1	1.1	1.2	3.5	2.18	2.1	140	0.29	0.2	0.49	0.1	0.09	1.97	1.2	0.68	0.66	0.52	1.26	0.12	0.68	1.63	0.21	0.42	0.32	0.82	0.62	0.89	0.68	0.93	0.64	0.45	0.93	0.94	0.78	0.69	0.45	0.34	0.97	0.92	0.95	0.78	0.8	0.82
142	3.6	1.2	2.9	3.6	2.65	3.3	141	0.48	0.08	0.39	0.3	1.23	0.57	0.21	0.2	0.57	0.32	0.9	0.11	1.21	1.92	0.42	0.74	0.37	0.89	0.72	0.82	0.93	0.56	0.74	0.55	0.89	0.92	0.92	0.55	0.35	0.97	0.89	0.9	0.89	0.38	0.91	0.89
143	3.5	0.22	1.2	3.9	2.5	3.6	142	0.37	0.45	0.92	0.32	0.19	0.54	0.2	0.1	0.78	0.28	0.78	0.72	0.93	1.12	0.26	0.83	0.62	0.72	0.67	0.81	0.68	0.64	0.83	0.26	0.86	0.97	0.88	0.92	0.64	0.82	0.77	0.42	0.88	0.57	0.7	0.72
144	3.4	1.9	1.5	3.2	2.4	3.2	143	0.97	0.39	0.98	0.1	1.4	0.34	0.67	0.12	1.87	0.96	1.23	0.98	0.13	1.22	0.62	0.28	0.89	0.78	0.37	0.98	0.57	0.87	0.96	0.37	0.63	0.98	0.82	0.54	0.65	0.25	0.95	0.33	0.89	0.94	0.8	0.78
145	3.5	1.8	1.1	3.8	2.5	2.9	144	0.55	0.04	0.66	0.11	1.12	0.98	0.32	0.14	0.78	0.67	0.08	0.38	0.22	1.21	0.11	0.15	0.66	0.66	0.43	0.99	0.85	0.47	0.82	0.79	0.62	0.49	0.94	0.36	0.57	0.83	0.83	0.97	0.33	0.32	0.67	0.66
146	4.9	1.9	1.8	3.1	3.98	1.6	145	0.11	0.65	0.57	0.21	1.1	0.79	0.43	0.5	0.1	0.75	0.93	0.91	0.1	1.98	0.42	0.72	0.52	0.72	0.62	0.92	0.37	0.86	0.47	0.82	0.83	0.82	0.92	0.82	0.43	0.57	0.88	0.39	0.35	0.87	0.71	0.72
147	3.7	1.4	1.3	3.2	2.7	2.5	146	0.31	1.3	0.2	0.18	1.2	0.98	0.28	0.15	0.92	0.44	0.28	0.72	0.22	1.15	1.2	0.11	0.18	0.37	0.38	0.89	0.94	0.53	0.43	0.68	0.29	0.45	0.83	0.43	0.66	0.65	0.95	0.43	0.62	0.45	0.78	0.37
148	3.8	1.52	1.1	3.7	1.88	3	147	0.92	0.02	0.23	0.12	0.1	0.45	0.38	0.78	0.78	0.67	0.07	0.11	0.91	0.07	0.23	0.27	0.28	0.67	0.57	0.93	0.26	0.28	0.63	0.63	0.56	0.52	0.38	0.37	0.46	0.36	0.33	0.88	0.93	0.56	0.66	0.67
149	3.6	0.83	1.2	3.8	1.6	2	148	0.47	1.01	0.28	0.2	1.34	0.49	0.27	0.02	1.47	0.94	0.02	0.32	0.37	0.13	0.21	0.37	0.42	0.72	0.83	0.96	0.83	0.82	0.82	0.92	0.39	0.47	0.94	0.98	0.73	0.97	0.68	0.92	0.89	0.83	0.73	0.72
150	3.7	1.1	1.8	4.4	2.6	3.2	149	0.38	1.04	0.44	0.1	1.8	0.88	0.17	0.01	0.67	0.87	0.12	0.76	0.37	0.13	1.47	0.25	0.62	0.18	0.11	0.95	0.33	0.32	0.38	0.58	0.26	0.52	0.99	0.42	0.28	0.28	0.42	0.78	0.63	0.29	0.19	0.18
151	4	1.2	1.6	4.6	4	1.5	150	0.29	0.1	0.56	0.1	1.6	0.18	0.3	0.2	0.73	0.99	0.07	0.17	0.19	0.21	1.72	0.27	0.26	0.28	0.32	0.94	0.17	0.35	0.33	0.36	0.83	0.58	0.34	0.18	0.16	0.35	0.18	0.93	0.19	0.18	0.29	0.28
152				3.8	3.02	2.1	151	0.68	0.23	0.1	0.1	1.9	0.39	0.52	0.27	0.21	0.65	0.04	0.13	0.58	0.14	1.42	0.58	0.58	0.98	0.68	0.98	0.89	0.73	0.72	0.92	0.39	0.72	0.28	0.66	0.68	1.02	0.79	0.28	0.5	0.79	0.6	0.98
153				4.1	3.2	2.09	152																			0.53	0.89	0.43	0.49	0.17	0.79	0.92	0.55	0.43	0.82	0.63	0.89	0.53	0.12	0.56	0.53	0.42	0.32
154				3.2	4.1	2.9	153																			0.28	1.02	0.62	0.23	0.62	0.43	0.18	0.62	0.22	0.19	0.27	0.45	0.28	0.25	0.73	0.28	0.35	0.55
155				4.8	3.9	3	154																			0.73	1.14	0.56	0.83	0.57	0.62	0.99	0.64	0.36	0.28	0.83	0.77	0.83	0.33	0.27	0.85	0.6	0.67
160				3.4	4.1	4.9	155																			0.92	1.19	0.88	0.97	0.63	0.68	0.78	0.82	0.27	0.93	0.67	0.73	0.57	0.71	0.35	0.38	0.74	0.82
161				4.1	3.9	4	156																			0.89	0.98	0.67	0.46	0.67	0.62	0.95	0.78	0.74	0.82	0.94	0.83	0.94	0.68	0.44	0.97	0.79	0.79
							157																			0.82	0.96	0.72	0.83	0.66	0.79	0.91	0.69	0.46	0.94	0.5	0.76	0.33	0.66	0.29	0.86	0.77	0.67
							158																			0.67	0.99	0.36	0.68	0.98	0.33	0.82	0.46	0.82	0.45	0.57	0.68	0.95	0.45	0.77	0.67	0.45	0.55
							159																			0.32	0.78	0.78	0.62	0.67	0.43	0.97	0.72	0.83	0.86	0.8	0.9	0.8	0.72	0.54	0.54	0.72	0.82
							160																			0.98	0.83	0.43	0.41	1.21	0.21	1.01	0.24	0.71	0.21	0.31	0.23	0.31	0.21	1.21	0.43	0.21	0.21
							161																			0.44	0.48	0.48	0.73	0.13	0.82	0.41	0.63	0.44	0.53	0.73	0.63	0.83	0.33	0.71	0.23	0.33	0.43
